# Supplementary material for: Quantitative Image Processing for Three-Dimensional Episcopic Images of Biological Structures: Current State and Future Directions
Source: Biomedicines. 2023 Mar 15;11(3):909. doi: 10.3390/biomedicines11030909 (PMC10045950; doi:10.3390/biomedicines11030909)
Supplement: Supplementary file 1 [file biomedicines-11-00909-s001.zip]

Archive with 1 entries (1 files):
- biomedicines-2208275-supplementary.pdf
